# Supplementary material for: Multiscale 3D Whole Joint Cellular and Molecular Mapping Reveals Disease‐Specific Neurovascular Plasticity Underlying the Structure‐Pain Relationship
Source: Adv Sci (Weinh). 2025 Nov 6;13(1):e11226. doi: 10.1002/advs.202511226 (PMC12767019; doi:10.1002/advs.202511226)
Supplement: Supplementary file 2 — Supplemental Movie 1‐15 [file ADVS-13-e11226-s001.zip]

Archive with 15 entries (15 files):
- MovieS3_3D neurovascular mapping in Prg4-- mouse TMJ.mp4
- MovieS4_3D vascular structure in a WT mouse TMJ condyle.mp4
- MovieS5_3D vascular structure in a Prg4-- mouse TMJ condyle.mp4
- MovieS6_3D neurovascular mapping in Sham mouse TMJ.mp4
- MovieS7_3D neurovascular mapping in FMO_12d mouse TMJ.mp4
- MovieS8_3D neurovascular mapping in FMO_26d mouse TMJ.mp4
- MovieS9_3D neurovascular mapping in FMO_58d mouse TMJ.mp4
- MovieS10_3D neurovascular mapping in WT mouse knee joint.mp4
- MovieS11_3D neurovascular mapping in Prg4-- mouse knee joint.mp4
- MovieS12_3D vascular structures in rat TMJ.mp4
- MovieS13_3D neural structures in rat knee joint.mp4
- MovieS14_3D neural structures in rat spine.mp4
- MovieS15_3D neural structures in pig TMJ disc.mp4
- MovieS1_3D neurovascular mapping in mouse TMJ_New.mp4
- MovieS2_3D neurovascular mapping in wild-type mouse TMJ.mp4
